# Supplementary material for: Artificial Intelligence-Enabled Analysis of WNT Pathway Dysregulation in Bevacizumab-Treated Early-Onset Colorectal Cancer
Source: Int J Mol Sci. 2026 Jul 11;27(14):6195. doi: 10.3390/ijms27146195 (PMC13410101; doi:10.3390/ijms27146195)
Supplement: Supplementary file 1 [file ijms-27-06195-s001.zip]

Archive with 1 entries (1 files):
- ijms-4351336-supplementary.pdf
